# Supplementary material for: Minor introns are embedded molecular switches regulated by highly unstable U6atac snRNA
Source: eLife. 2013 Jul 30;2:e00780. doi: 10.7554/eLife.00780 (PMC3728624; doi:10.7554/eLife.00780)
Supplement: Supplementary file 1. — (A) Noncoding RNAs represented on the microarray. (B) Minor intron-containing genes with lowest and highest splicing indices and their function. DOI: http://dx.doi.org/10.7554/eLife.00780.015 [file elife00780s001.xlsx]

## Sheet: A
Supplementary File 1A: Noncoding RNAs represented on the microarray
rRNAs	snRNAs	HSURs	Y RNAs	sca/snoRNAs	tRNAs
5.8S	U1	HSUR1	hY1	ACA11	HS_tRNAAla-hGC
5S	U2	HSUR2	hY3	ACA12	HS_tRNAArg-CCT
	pre-U2	HSUR3	hY4	ACA26	HS_tRNAArg-ICG
	U4	HSUR4	hY5	ACA35	HS_tRNAAsn-GTT
	U4atac	HSUR5		ACA45	HS_tRNAAsp-GTC
	U5	HSUR6		ACA47	HS_tRNACys_60
	U6	HSUR7		ACA57	HS_tRNAGln_60
	U6atac			ACA66	HS_tRNAGlu-TTC
	U7			ACA68	HS_tRNAGlu-YTC
	U11			HBI-100	HS_tRNAGly-SCC
	U12			HBII-14	HS_tRNAGly-TCC
	7SK			HBII-382	HS_tRNAHis-GTG
				mgU12-22/U4-8	HS_tRNAIle-IAT
Vault RNAs	Other ncRNAs			mgU2-19/30	HS_tRNAIle-TAT
hvg1	BC1 (mouse)			mgU2-25/61	HS_tRNALeu-CAA
hvg2	BC200			U3	HS_tRNALeu-wAG
hvg3	7SL			U8	HS_tRNALys-CTT
hvg4	hTR			U15a/b	HS_tRNALys-TTT1
	MRP			U17	HS_tRNAmAla-TGC
	PRNA			U22	HS_tRNAMet-e
	E1			U64	HS_tRNAMet-i
				U85	HS_tRNAmGln-TTG
				U87	HS_tRNAmHis-GTG
				U88	HS_tRNAmMet-CAT
				U89	HS_tRNAmPhe-GAA
				U90	HS_tRNAmSer-GCT
				U91	HS_tRNAmSer-TGA
				U92	HS_tRNAmTyr-GTA
				U93	HS_tRNAmVal-TAC
				U100	HS_tRNAPhe
				U109	HS_tRNAPro-hGG
					HS_tRNASer-CGA
					HS_tRNASer-wGA
					HS_tRNAThr-CGT2
					HS_tRNAThr-TGT1
					HS_tRNATrp
					HS_tRNAVal-mAC
					HS_tRNAVal-TAC
					EC_tRNALys
					EC_tRNATyr
					SC_tRNAPhe
					3'pretRNAMeti
					5'preTRNAMeti

## Sheet: B
Supplementary File 1B: Minor intron-containing genes with lowest and highest splicing indices and their function. Splicing index for a given intron is calculated as ratio of Y/X whereas X = the reads count in a given intron normalized to the reads count in the surrounding exons in control AMO. Y = the reads count for the same intron normalized to the reads in the surrounding exons in U6atac AMO.
Gene name	Gene Description	Splicing Index	Function
IK	IK cytokine	1	Immune response
LSM12	LSM12 homolog	1	Not Determined (ND)
INTS7	Integrator complex subunit 7	1	snRNA processing. Response to DNA damage
TSPYL2	TSPY-like 2	1	Response to neuronal synaptic activity. Inhibit cell proliferation by inducing p53-dependent CDKN1A
TATDN1	TatD DNase domain containing 1	1	DNAse activity
MYO1E	Myosin IE	1.1	Intracellular movement
PSMC4	Proteasome 26S subunit, ATPase, 4	1.1	Degradation of ubiquitinated proteins. Antigen processing and presentation
UFD1L	Ubiquitin fusion degradation 1 like	1.1	Export of misfolded proteins from the ER to the cytoplasm for proteolytic degradation. Regulates spindle disassembly at the end of mitosis
LMBR1L	Limb region 1 homolog-like	1.1	Endocytosis
DYNC1LI2	Dynein, cytoplasmic 1, light intermediate chain 2	1.1	Motor for intracellular retrograde motility of vesicles and organelles along microtubules. Centrosome
RPL4	Ribosomal protein L4	1.1	SRP-dependent cotranslational protein targeting
MTBP	Mdm2, transformed 3T3 cell double minute 2, p53 binding protein binding protein	1.1	Negative regulation of cell proliferation. Inhibits cell migration and the invasive behavior of tumor cells
DERL1	Der1-like domain family, member 1	1.1	ER-associated degradation for misfolded lumenal proteins
DOCK1	Dedicator of cytokinesis 1	1.1	Small GTPase mediated signal transduction. Cytoskeletal rearrangements required for phagocytosis of apoptotic cells and cell motility
DSP	Desmoplakin	1.1	Cell-cell adhesion
RABGGTA	Rab geranylgeranyltransferase, alpha subunit	1.1	Protein prenyltransferase activity
SPC24	SPC24, NDC80 kinetochore complex, homolog	1.1	Chromosome segregation and spindle checkpoint activity during cell cycle
TRAPPC2L	Trafficking protein particle complex 2-like	1.1	ER to Golgi vesicle-mediated transport
ZC3HC1	Zinc finger, C3HC-type containing 1	1.1	Controls mitotic entry by mediating ubiquitination and subsequent degradation of cyclin B1
TNPO1	Transportin 1	22	Nuclear transport receptor for nuclear protein import
GOSR1	Golgi SNAP receptor complex member 1	16.4	ER to Golgi vesicle-mediated transport
SBNO2	Strawberry notch homolog 2	14.5	Regulation of transcription and immune response
CAPN1	Calpain 1, (mu/I) large subunit	14.2	Cytoskeletal protein remodeling and signal transduction
DDB1	Damage-specific DNA binding protein 1	13.3	DNA repair. Protein ubiquitination
ZNF207	Zinc finger protein 207	12.8	DNA binding transcription factor activity
RAB6A	RAB6A, member RAS oncogene family	11.2	Membrane traffic from the Golgi to ER
C1ORF109	Chromosome 1 open reading frame 109	10.2	CK2 substrate involved in cancer cell proliferation
SBNO1	Strawberry notch homolog 1	9.9	DNA binding. Embryogenesis
SLC9A6	Solute carrier family 9, subfamily A, member 6	9.1	Electroneutral exchange of Na+ and K+ across the early and recycling endosome membranes
TNPO2	Transportin 2	8.8	Nuclear transport receptor for nuclear protein import
CLCN6	Chloride channel, voltage-sensitive 6	8.4	Voltage-gated chloride channel
EIF3K	Eukaryotic translation initiation factor 3, subunit K	8.2	Translation initiation
MYH9	Myosin, heavy chain 9, non-muscle	7.9	Cytokinesis, cell shape, axon guidance, angiogenesis
SRPK2	SRSF protein kinase 2	7.8	Regulate splicing via SR-protein phosphorylation. Neuronal apoptosis by cyclin-D1 up-regulation.
PCNXL3	Pecanex-like 3	7.2	ND
BAZ1B	Bromodomain adjacent to zinc finger domain, 1B	7.1	Chromatin remodeling and transcription regulator. DNA damage response
RABGGTA	Rab geranylgeranyltransferase, alpha subunit	6.9	Protein prenyltransferase activity
ASCC2	Activating signal cointegrator 1 complex subunit 2	6.9	Regulation of transcription by Enhancing NF-kappa-B, SRF and AP1 transactivation
